# Supplementary material for: Outer dense fibers stabilize the axoneme to maintain sperm motility
Source: J Cell Mol Med. 2017 Nov 23;22(3):1755–68. doi: 10.1111/jcmm.13457 (PMC5824370; doi:10.1111/jcmm.13457)
Supplement: Supplementary file 4 — Table S1. Primers used in this study. [file JCMM-22-1755-s004.xlsx]

## Sheet: Sheet1
Table S1. Primers used in this study
Names of primers	Sequences of primers
Odf1 RT (for RT-PCR)	for:CCGCACTGAGTTGTCTTTTGG
	rev:GGGTGCATGTATAAGTCACACA
Odf2 RT (for RT-PCR)	for:CTGGCTGAGTGTCAAGACCA
	rev:CAGTTCGTGGGATCCCTTCT
Odf3 RT (for RT-PCR)	for:GACCCAAGTACCTGATTCCACC
	rev:GGGAGCAATTCTCCGCCAA
Odf4 RT (for RT-PCR)	for:ATGGAACCTGACTTGAATGAGGA
	rev:CATTGAAAGGGCAATAGGGAGTT
Cenexin RT (for RT-PCR)	for:GGTGGATGAACTGGAGAGGA
	rev:TCAATGGCACTCTCCAACTG
Cre RT (for RT-PCR)	for:GCATTTCTGGGGATTGCTTA
	rev:CCCGGCAAAACAGGTAGTTA
Gapdh RT (for RT-PCR)	for:TGTGATGGGTGTGAACCACGAGAA
	rev:CTGTGGTCATGAGCCCTTCCACAA
Odf2 Neo (for genotyping)	for:TGAGCCGTGATTAGGCACCG
	rev:CAGAGGCCACTTGTGTAGCG
Odf2 flox (for genotyping)	for:ACTGCCAAGCCGTTACTCTC
	rev:TGGTCTATAGAGTCCCAGAACAG
Flp (for genotyping)	for:CACTGATATTGTAAGTAGTTTGC
	rev:CTA GTGCGA AGT AGT GAT CAG G
Cre (for genotyping)	for:GTGGCAGATGGCGCGGCAACACCATT
	rev:GCCTGCATTACCGGTCGATGCAACGA
Odf1 (for cloning)	for:CTCGAGATGGCCGCACTGAGTTGTCT
	rev:ACCGGT GC GATCATCTTCCTACAGGAGA
Odf2 (for cloning)	for:CTCGAGATGTCTGCCTCATCCTCAGG
	rev:GAATTCCTCTCGGTAAGCGGGCCCCTG
Cenexin (for cloning)	for:GAATTCATGAAGGACCGATCTTCAAC
	rev:GGATCCCGGGCAGGGGGCGATCGGGAGC
Odf3 (for cloning)	for:GAATTCATGGCAGAGGAGGTATGGAT
	rev:GGATCCGC TTCCACATCGACAACCAAGG
Odf4 (for cloning)	for:GAATTC ATGGAACCTGACTTGAATGA
	rev:GGATCCGC GCCAGTGGTGTCTGGCTGGG
