# Supplementary material for: Outer dense fibers stabilize the axoneme to maintain sperm motility
Source: J Cell Mol Med. 2017 Nov 23;22(3):1755–68. doi: 10.1111/jcmm.13457 (PMC5824370; doi:10.1111/jcmm.13457)
Supplement: Supplementary file 5 — Table S2. The antibodies applied in this study. [file JCMM-22-1755-s005.xlsx]

## Sheet: Sheet1
Table S2 The antibodies applied in this study
Name of antibodies	Species&Dilution	Source
Odf1	Rabbit, 1:500	Sigma, HPA064295
Odf2	Rabbit, 1:2000	Sigma, HPA001874
Odf3	Rabbit,1:500	Sigma, HPA039241
Odf4	Rabbit, 1:1000	Sigma,SAB1103665
Prm1	Rabbit, 1:500	Sigma, HPA055150
GFP	Chicken, 1:1000	AVES, GFP-1020
GFP	Mouse, 1:6000	CST, 2955S
α-tubublin	Mouse, 1:6000	Sigma, T6074
γ-tubulin	Mouse, 1:500	Sigma, T6557
Acetylated tubulin	Mouse, 1:6000	Sigma, T7451
GAPDH	Rabbit, 1:6000	CST,2218L
Arl13b	Rabbit, 1:1000	Proteintech, 17711-1-AP
