# Supplementary material for: Outer dense fibers stabilize the axoneme to maintain sperm motility
Source: J Cell Mol Med. 2017 Nov 23;22(3):1755–68. doi: 10.1111/jcmm.13457 (PMC5824370; doi:10.1111/jcmm.13457)
Supplement: Supplementary file 6 — Table S3. The lengths of flagella and cross‐sectional areas of outer dense fibers across species. [file JCMM-22-1755-s006.xlsx]

## Sheet: Sheet1
Table S3. The lengths of flagella and cross-sectional areas of outer dense fibers across species
Species name	Midpiece(μm)	Principal piece(μm)	Total flagllum(μm)	ODF area(μm2)
Homo sapiens	5.35	47.6	58.47	0.02
Bubalus bubalis	14.9	33.35	56.99	0.08
Cavia porcellus	23.3	92.1	199.7	0.13
Mus musculus	22.1	95.8	123.6	0.04
Mesocricetus auratus	50.5	126.3	186.8	0.11
Rattus norvegicus(white)	67	110	188.7	0.16
Cricetulus griseus	105.6	132.2	250	0.22
Sphaerechinus granularis	0	——	41	0
